# Supplementary material for: The Digestive Microbiome Diversity of the Least Killifish, Heterandria formosa , and Its Implications for Host Adaptability to Varying Trophic Levels
Source: Environ Microbiol Rep. 2025 Aug 12;17(4):e70164. doi: 10.1111/1758-2229.70164 (PMC12342959; doi:10.1111/1758-2229.70164)
Supplement: Supplementary file 2 — TABLE S2: Pairwise KO [MS‐NB]. TABLE S3: Pairwise KO [MS‐NSS]. TABLE S4: Pairwise KO [MS‐WS]. TABLE S5: Pairwise KO [NB‐WS]. TABLE S6: Pairwise KO [NSS‐NB]. TABLE S7: Pairwise KO [NSS‐WS]. [file EMI4-17-e70164-s001.xlsx]

## Sheet: MSNB
KO Identifier	baseMean	log2FoldChange	lfcSE	stat	pvalue	padj
K03388	7963.96	2.12402	0.41526	5.11492	3.13879e-07	NA
K03738	7033.04	2.09894	0.420978	4.98587	6.16838e-07	NA
K19091	4506.07	2.87783	0.613492	4.69091	2.71994e-06	NA
K10027	7912.56	1.23381	0.30199	4.08561	4.39615e-05	NA
K08226	3286.96	1.13971	0.287406	3.96551	7.32393e-05	NA
K02423	3870.92	1.02478	0.261415	3.92013	8.84994e-05	NA
K00034	2765.49	1.02843	0.267955	3.8381	0.000123992	NA
K09803	4316.06	1.30952	0.343966	3.80714	0.000140584	NA
K08967	2428.37	1.2037	0.326664	3.68482	0.000228863	NA
K07316	5231.37	1.48866	0.404392	3.68123	0.000232112	NA
K01572	12535.3	1.4153	0.385152	3.67466	0.000238171	NA
K15770	5091.13	1.61338	0.443719	3.63604	0.000276864	NA
K05560	3891.07	1.15187	0.317295	3.63027	0.000283128	NA
K05562	3885.1	1.15255	0.317939	3.62506	0.000288898	NA
K05563	3954.7	1.14744	0.316567	3.62462	0.000289384	NA
K05559	3883.1	1.15185	0.318181	3.6201	0.000294491	NA
K05561	3883.1	1.15185	0.318181	3.6201	0.000294491	NA
K05564	3936.45	1.15162	0.318317	3.61786	0.000297054	NA
K07035	6394.21	2.0125	0.579626	3.47206	0.000516481	NA
K02765	4736.35	1.66781	0.482298	3.45805	0.000544104	NA
K00090	2322.38	1.07275	0.324813	3.30266	0.000957735	NA

## Sheet: MSNSS
KO Identifier	baseMean	log2FoldChange	lfcSE	stat	pvalue	padj
K18967	3164.91	3.99304	0.567864	7.03168	2.04058e-12	2.55398e-10
K07265	2069.2	2.45856	0.386486	6.36133	2.00012e-10	1.39075e-08
K00034	2765.49	2.41127	0.26929	8.95418	3.42263e-19	1.18993e-16
K02611	3631.61	2.3508	0.23681	9.92695	3.17825e-23	5.81653e-20
K02612	3619.86	2.34891	0.236993	9.9113	3.71782e-23	5.81653e-20
K02610	3614.13	2.34303	0.237528	9.86423	5.94912e-23	6.20494e-20
K02609	3809.16	2.32271	0.236903	9.80448	1.07696e-22	8.42452e-20
K07222	5222.46	2.31567	0.249875	9.26729	1.90932e-20	9.95708e-18
K08967	2428.37	2.28849	0.327762	6.98217	2.9066e-12	3.44656e-10
K01555	2602.39	2.20834	0.234026	9.43631	3.86132e-21	2.41641e-18
K15408	2268.97	2.10309	0.397954	5.28476	1.25872e-07	3.13179e-06
K10009	2815.86	2.09824	0.340904	6.15493	7.51108e-10	4.12319e-08
K13641	3430.79	2.09458	0.240984	8.69176	3.5688e-18	8.58982e-16
K02424	2910.72	2.02912	0.332661	6.09967	1.06287e-09	5.452e-08
K14519	4535.77	2.02626	0.243654	8.31615	9.08658e-17	2.03085e-14
K07004	3926.91	1.98098	0.283851	6.97895	2.97402e-12	3.44656e-10
K06955	4137.98	1.94283	0.219576	8.84813	8.89976e-19	2.53158e-16
K09809	2171.5	1.93687	0.448979	4.31395	1.60364e-05	0.000208207
K09819	3705.88	1.92928	0.345541	5.58336	2.35922e-08	7.77054e-07
K12370	3152.13	1.91895	0.331907	5.7816	7.39952e-09	2.85835e-07
K08995	4331.78	1.90925	0.285276	6.69265	2.19169e-11	1.95937e-09
K07338	3078.1	1.90558	0.375704	5.07203	3.93598e-07	8.15609e-06
K01185	2837.22	1.90498	0.346814	5.49279	3.95641e-08	1.2019e-06
K00090	2322.38	1.87463	0.325606	5.75736	8.54387e-09	3.14515e-07
K01266	2574.9	1.86662	0.338328	5.51719	3.44465e-08	1.07783e-06
K16841	2700.97	1.85601	0.342665	5.4164	6.08101e-08	1.74564e-06
K11177	4269.58	1.85352	0.267151	6.9381	3.97412e-12	4.44108e-10
K01113	9063.3	1.85342	0.209168	8.86093	7.93487e-19	2.48282e-16
K15975	6404.38	1.84446	0.270798	6.81122	9.67763e-12	9.76817e-10
K11178	4214.55	1.82559	0.26401	6.91487	4.68303e-12	5.05282e-10
K13483	4177.48	1.82438	0.265737	6.86537	6.63201e-12	6.91718e-10
K14205	3796.14	1.81806	0.31069	5.85169	4.86602e-09	2.17511e-07
K02228	3225.64	1.81153	0.35539	5.09732	3.44502e-07	7.1863e-06
K12368	3691.26	1.80784	0.345033	5.23962	1.60907e-07	3.7573e-06
K04091	6768.62	1.79369	0.219319	8.17846	2.87501e-16	5.99728e-14
K12371	2876.51	1.78963	0.342721	5.22181	1.77179e-07	3.98844e-06
K12369	2808.39	1.77837	0.342867	5.18677	2.1397e-07	4.74831e-06
K07782	5040.74	1.76656	0.380999	4.63666	3.54076e-06	5.51196e-05
K06138	4947.94	1.76102	0.266896	6.59814	4.16345e-11	3.52093e-09
K00045	3161.55	1.75555	0.402994	4.35627	1.323e-05	0.000173207
K09017	6701.92	1.75485	0.281337	6.23754	4.44496e-10	2.72098e-08
K01191	3473.38	1.7452	0.235927	7.39721	1.39073e-13	2.07219e-11
K18910	3713.19	1.74487	0.222647	7.83695	4.61604e-15	7.60189e-13
K08989	3812.97	1.73596	0.290499	5.97579	2.28982e-09	1.10229e-07
K17316	3777.94	1.73075	0.267951	6.4592	1.05257e-10	8.2337e-09
K14977	2670.86	1.73069	0.384922	4.49621	6.91747e-06	9.92879e-05
K17317	3730.83	1.72603	0.269808	6.39726	1.58191e-10	1.15112e-08
K00108	12256.6	1.71835	0.280913	6.11701	9.53466e-10	5.0566e-08
K07127	6319.88	1.71593	0.261826	6.55371	5.61231e-11	4.6213e-09
K05774	3758.77	1.70916	0.334621	5.10774	3.26028e-07	6.84658e-06
K00019	10793	1.70679	0.209445	8.14911	3.666e-16	6.74759e-14
K18299	3471.55	1.70032	0.240758	7.06236	1.63697e-12	2.13419e-10
K05564	3936.45	1.68523	0.318725	5.28742	1.24053e-07	3.13034e-06
K09947	4353.02	1.68087	0.27495	6.11337	9.75486e-10	5.08716e-08
K05563	3954.7	1.67651	0.316974	5.28911	1.22915e-07	3.12685e-06
K03758	3510.32	1.67585	0.487639	3.43666	0.000588924	0.00460686
K05562	3885.1	1.67453	0.318348	5.26006	1.44011e-07	3.49115e-06
K05559	3883.1	1.67332	0.31859	5.25226	1.50247e-07	3.56154e-06
K05561	3883.1	1.67332	0.31859	5.25226	1.50247e-07	3.56154e-06
K10227	3850.62	1.67292	0.305842	5.46986	4.50379e-08	1.34213e-06
K01556	6323.46	1.66868	0.185624	8.98957	2.48202e-19	1.10946e-16
K01796	4359.36	1.66665	0.25895	6.43617	1.22526e-10	9.12817e-09
K05560	3891.07	1.66367	0.317701	5.2366	1.63565e-07	3.79108e-06
K01066	11426.2	1.66159	0.185473	8.95867	3.28632e-19	1.18993e-16
K09689	3017.12	1.65459	0.345197	4.79318	1.6416e-06	2.85782e-05
K02613	3680.13	1.64455	0.275364	5.97227	2.33976e-09	1.10926e-07
K13482	5075.83	1.63764	0.305011	5.36913	7.91175e-08	2.20732e-06
K01055	6212.8	1.62118	0.263895	6.1433	8.0823e-10	4.36026e-08
K09688	2537.6	1.59572	0.35131	4.54221	5.56683e-06	8.21632e-05
K06139	5224.3	1.58632	0.254428	6.23486	4.52193e-10	2.72098e-08
K05800	12083.2	1.58133	0.306569	5.15816	2.49393e-07	5.41911e-06
K10229	3211.09	1.57474	0.338091	4.65773	3.19716e-06	5.1389e-05
K01053	11565.2	1.57377	0.194891	8.07516	6.73901e-16	1.17146e-13
K10228	3057.22	1.54608	0.348036	4.4423	8.90008e-06	0.000123223
K01457	5151.81	1.54499	0.266691	5.7932	6.90583e-09	2.70104e-07
K02022	11091.1	1.53561	0.33049	4.64645	3.37698e-06	5.32583e-05
K07794	7324.66	1.5344	0.229753	6.67847	2.41457e-11	2.09866e-09
K06221	3094.08	1.52887	0.287608	5.31582	1.06178e-07	2.7686e-06
K10232	3087.26	1.52701	0.310659	4.91539	8.86053e-07	1.7009e-05
K14447	5804.38	1.52328	0.226893	6.71363	1.8984e-11	1.80003e-09
K01133	4539.99	1.51986	0.315301	4.82035	1.43306e-06	2.54775e-05
K14448	5081.78	1.5175	0.243798	6.2244	4.83408e-10	2.80108e-08
K15866	11933.1	1.51297	0.173853	8.70262	3.24295e-18	8.45599e-16
K09948	5716.52	1.51055	0.289159	5.22393	1.75163e-07	3.97163e-06
K00453	4285.02	1.51047	0.185035	8.16316	3.2637e-16	6.38257e-14
K10233	3025.52	1.50765	0.314726	4.79036	1.66482e-06	2.87802e-05
K10234	3026.86	1.50621	0.31487	4.78359	1.72188e-06	2.96031e-05
K10554	2532.48	1.50588	0.399129	3.77291	0.000161354	0.00149372
K00481	4175.63	1.49791	0.265858	5.63427	1.75801e-08	5.85193e-07
K10543	4694.35	1.49767	0.286512	5.22724	1.72062e-07	3.92979e-06
K06132	3049.64	1.49653	0.326316	4.58612	4.51551e-06	6.82562e-05
K03606	5468.87	1.48946	0.249527	5.96913	2.38526e-09	1.11395e-07
K09927	5985.96	1.4858	0.227001	6.54535	5.9355e-11	4.76209e-09
K17321	3301.81	1.48517	0.317558	4.67685	2.91316e-06	4.79751e-05
K17325	3301.15	1.48515	0.318817	4.65832	3.18805e-06	5.1389e-05
K17324	3290.92	1.48515	0.319024	4.65528	3.23542e-06	5.1389e-05
K17322	3307.48	1.48394	0.318756	4.65541	3.23343e-06	5.1389e-05
K17323	3307.48	1.48394	0.318756	4.65541	3.23343e-06	5.1389e-05
K10544	4320.1	1.47786	0.303161	4.87484	1.08897e-06	2.00435e-05
K01721	4214.81	1.47624	0.253869	5.81497	6.06435e-09	2.56424e-07
K01473	9881.99	1.47311	0.228625	6.44334	1.16875e-10	8.91959e-09
K08151	4401.46	1.47007	0.273772	5.36969	7.88724e-08	2.20732e-06
K02402	3672.31	1.45604	0.253085	5.75316	8.75913e-09	3.1869e-07
K09975	3569.14	1.45545	0.297296	4.89562	9.79987e-07	1.82523e-05
K10107	3582.78	1.45503	0.3342	4.35378	1.33812e-05	0.000174457
K02403	3675.86	1.45421	0.251613	5.77954	7.49071e-09	2.85835e-07
K17733	2275.33	1.44727	0.398543	3.63141	0.000281876	0.00240223
K09967	7141.07	1.4466	0.307567	4.70337	2.55905e-06	4.25919e-05
K04768	3743.42	1.43974	0.254955	5.64706	1.63217e-08	5.49145e-07
K06136	5209.65	1.4384	0.25246	5.69751	1.21569e-08	4.22655e-07
K07225	2694.86	1.42877	0.358098	3.98988	6.61069e-05	0.000705968
K07795	5779.6	1.42439	0.24426	5.83145	5.49486e-09	2.41465e-07
K01474	9249.33	1.41954	0.22436	6.32709	2.49834e-10	1.6286e-08
K01004	4074.52	1.41717	0.299806	4.72697	2.279e-06	3.83386e-05
K00130	9434.33	1.41408	0.268901	5.25874	1.45046e-07	3.49115e-06
K02043	4382.6	1.41332	0.34737	4.06862	4.72925e-05	0.000538103
K03928	5510.61	1.39985	0.251632	5.56308	2.65048e-08	8.54986e-07
K12256	3604.76	1.39822	0.327571	4.26845	1.9684e-05	0.000248352
K00449	5235.36	1.39349	0.207913	6.70228	2.05187e-11	1.88832e-09
K13060	2930.57	1.39285	0.367207	3.7931	0.00014878	0.00138965
K06953	5930	1.39027	0.306463	4.5365	5.71949e-06	8.40201e-05
K07734	7957.77	1.39011	0.196634	7.06952	1.55474e-12	2.11512e-10
K19267	3212.3	1.38586	0.275923	5.02264	5.09659e-07	1.00932e-05
K00117	6716.02	1.38252	0.239794	5.76546	8.1436e-09	3.03349e-07
K00830	9252.58	1.37869	0.223418	6.17092	6.7893e-10	3.79352e-08
K07231	4231.53	1.37766	0.320807	4.29436	1.75194e-05	0.000224665
K00166	3335.27	1.37624	0.229345	6.00072	1.96439e-09	9.60405e-08
K13481	5249.91	1.36924	0.283315	4.83291	1.3455e-06	2.41643e-05
K15554	7445.36	1.36906	0.235973	5.80175	6.56276e-09	2.66687e-07
K10027	7912.56	1.36846	0.30215	4.52909	5.92396e-06	8.66171e-05
K02277	4247.18	1.36474	0.201725	6.76534	1.32996e-11	1.30045e-09
K07232	7559.63	1.36042	0.268376	5.0691	3.99708e-07	8.22821e-06
K07577	8075.83	1.35941	0.252866	5.37599	7.61623e-08	2.16647e-06
K00156	3886.08	1.35795	0.246543	5.50797	3.62994e-08	1.11354e-06
K12372	3100.74	1.35578	0.355321	3.81564	0.000135832	0.00131318
K15576	9649.31	1.3556	0.213627	6.34562	2.21535e-10	1.47486e-08
K09986	6773.58	1.35516	0.276727	4.89709	9.72655e-07	1.82242e-05
K09992	6547.28	1.35004	0.190406	7.09032	1.33804e-12	1.90305e-10
K00883	3863.04	1.34185	0.292467	4.58802	4.47467e-06	6.79671e-05
K03119	5041.57	1.3411	0.215404	6.22597	4.78596e-10	2.80108e-08
K14449	4713.02	1.33319	0.248607	5.36265	8.20105e-08	2.25097e-06
K14446	4764.05	1.32545	0.253376	5.23116	1.68453e-07	3.87565e-06
K04063	5394.82	1.324	0.210884	6.27834	3.42202e-10	2.1415e-08
K06137	6449.11	1.32303	0.246477	5.36777	7.97147e-08	2.20732e-06
K01186	4283.79	1.32098	0.25529	5.17444	2.28596e-07	5.03715e-06
K07068	5542.72	1.32014	0.227842	5.7941	6.86895e-09	2.70104e-07
K07246	4890.49	1.30614	0.255616	5.10978	3.22541e-07	6.81913e-06
K03736	3670.71	1.30361	0.224985	5.79423	6.86365e-09	2.70104e-07
K02423	3870.92	1.30312	0.261948	4.97474	6.53359e-07	1.26979e-05
K05712	3922.49	1.29922	0.234619	5.5376	3.06651e-08	9.69203e-07
K01447	7495.16	1.29806	0.264515	4.90732	9.23289e-07	1.75089e-05
K16871	2579.87	1.29531	0.334423	3.87327	0.000107385	0.00107351
K01247	15129.9	1.29428	0.165438	7.82335	5.1434e-15	8.04686e-13
K08976	4913.14	1.29251	0.203465	6.35249	2.1186e-10	1.44111e-08
K09958	6075.76	1.29243	0.227067	5.69185	1.25667e-08	4.32103e-07
K07221	6605.93	1.29136	0.213137	6.05883	1.37112e-09	6.91974e-08
K03669	8452.41	1.29116	0.222318	5.80773	6.33242e-09	2.60712e-07
K09945	3373.47	1.2878	0.243222	5.29475	1.19179e-07	3.0819e-06
K06162	6502.15	1.2834	0.277504	4.62479	3.7497e-06	5.77971e-05
K16922	4625.57	1.27902	0.220226	5.80775	6.3319e-09	2.60712e-07
K18893	7938.87	1.27577	0.311524	4.09525	4.21711e-05	0.000490532
K15578	9585.75	1.27561	0.225325	5.66121	1.50308e-08	5.11212e-07
K00680	14815	1.27357	0.31241	4.0766	4.56996e-05	0.000524501
K08691	5994.93	1.26779	0.229913	5.51422	3.5033e-08	1.08533e-06
K19577	5959.72	1.26668	0.227959	5.55659	2.75096e-08	8.78342e-07
K06163	4405.67	1.26556	0.321153	3.94068	8.12514e-05	0.00084184
K05780	4405.75	1.26538	0.320875	3.94353	8.02912e-05	0.000841501
K05781	4405.81	1.26523	0.320646	3.94587	7.95107e-05	0.000837673
K06164	4405.24	1.26488	0.320843	3.94237	8.06808e-05	0.000841501
K03829	3647.43	1.26449	0.332047	3.80815	0.000140012	0.00133064
K03735	3938.99	1.26027	0.236608	5.32641	1.00171e-07	2.65624e-06
K07168	4784.83	1.25854	0.274736	4.5809	4.62983e-06	6.96477e-05
K15553	7265.63	1.25701	0.248559	5.05717	4.25517e-07	8.70224e-06
K07273	5740.79	1.25675	0.313732	4.00579	6.18104e-05	0.000669904
K01560	14048	1.25626	0.208111	6.03648	1.57514e-09	7.82318e-08
K06166	4316.28	1.25455	0.323028	3.88373	0.000102866	0.00103495
K01483	3963.27	1.248	0.324335	3.84787	0.000119149	0.00116871
K06165	4319.97	1.24019	0.321273	3.86023	0.000113282	0.00112177
K16329	5242.93	1.23994	0.234846	5.27981	1.29315e-07	3.18602e-06
K13583	6355.8	1.23822	0.295642	4.18823	2.81138e-05	0.000337043
K03707	3500.49	1.23419	0.260256	4.7422	2.11405e-06	3.59503e-05
K15270	6385.51	1.23224	0.211808	5.81774	5.96486e-09	2.55672e-07
K15577	8505.21	1.23064	0.209246	5.88132	4.07007e-09	1.84569e-07
K05350	9753.36	1.22584	0.197057	6.22071	4.94907e-10	2.81557e-08
K00302	7225.37	1.22383	0.310548	3.94088	8.11834e-05	0.00084184
K00517	6571.77	1.22273	0.288501	4.23823	2.25291e-05	0.000278631
K00126	5940.32	1.22199	0.299727	4.07701	4.56193e-05	0.000524501
K04566	6566.97	1.21431	0.27215	4.46193	8.12256e-06	0.000114484
K10545	4876.53	1.2119	0.275538	4.3983	1.09102e-05	0.000147147
K07117	6117.62	1.20845	0.228682	5.28441	1.26112e-07	3.13179e-06
K01692	33251.8	1.20745	0.189516	6.37124	1.8751e-10	1.33345e-08
K12972	6758.63	1.20378	0.272927	4.41062	1.03077e-05	0.000139623
K11381	3606.42	1.19766	0.249358	4.80298	1.56322e-06	2.76346e-05
K00294	3094.05	1.19681	0.247592	4.83378	1.33962e-06	2.41643e-05
K11532	6646.62	1.19521	0.280365	4.26304	2.01662e-05	0.000253414
K07104	6976.27	1.19412	0.257857	4.63093	3.64025e-06	5.63879e-05
K05343	7382.28	1.19119	0.288129	4.13421	3.56181e-05	0.000420563
K13584	6208.97	1.19031	0.290629	4.09562	4.21039e-05	0.000490532
K09883	6131.96	1.18894	0.291672	4.07628	4.57618e-05	0.000524501
K00220	6169.87	1.18796	0.290044	4.09581	4.20697e-05	0.000490532
K01241	6358.33	1.18624	0.277849	4.26935	1.96046e-05	0.000248351
K11606	4013.03	1.18591	0.311666	3.80508	0.000141761	0.00133606
K11604	4006.28	1.18582	0.311499	3.80683	0.000140761	0.00133064
K11605	4006.28	1.18582	0.311499	3.80683	0.000140761	0.00133064
K11607	4006.28	1.18582	0.311499	3.80683	0.000140761	0.00133064
K14980	6141.86	1.18221	0.294685	4.01176	6.02673e-05	0.000659358
K06998	5737	1.17807	0.300377	3.92197	8.78271e-05	0.00090102
K01631	3335.57	1.17807	0.32142	3.6652	0.000247144	0.00216009
K14981	6232.21	1.17803	0.292174	4.03194	5.53176e-05	0.000611931
K03192	7323.19	1.17683	0.278544	4.22493	2.39014e-05	0.000294439
K02058	15945.7	1.17523	0.245203	4.79288	1.644e-06	2.85782e-05
K02510	13188.7	1.175	0.205834	5.70852	1.13964e-08	4.00667e-07
K09019	4115.72	1.17438	0.215554	5.44819	5.08853e-08	1.48804e-06
K01476	6694.72	1.17377	0.203413	5.77037	7.90993e-09	2.98195e-07
K13587	6005.43	1.1733	0.294004	3.99077	6.58594e-05	0.000705733
K00924	19599.8	1.17159	0.185579	6.31319	2.73344e-10	1.7455e-08
K13588	6065.66	1.16472	0.292548	3.98128	6.8544e-05	0.000729504
K02686	5174.63	1.16266	0.230943	5.03441	4.79329e-07	9.61424e-06
K01029	7718.87	1.16237	0.239549	4.85234	1.22012e-06	2.23261e-05
K02624	4467.49	1.15653	0.254046	4.55243	5.30296e-06	7.86397e-05
K00570	7998.77	1.15562	0.285243	4.05137	5.09193e-05	0.000571063
K05970	8134.24	1.15562	0.23573	4.9023	9.4721e-07	1.78543e-05
K07749	8088.71	1.15068	0.194493	5.9163	3.29261e-09	1.51508e-07
K07665	5809.14	1.14992	0.244881	4.69584	2.65511e-06	4.39568e-05
K13896	7571.06	1.1477	0.255075	4.49944	6.81321e-06	9.82422e-05
K02280	8034.18	1.14537	0.255417	4.4843	7.31525e-06	0.000104518
K06952	5563.81	1.14417	0.312743	3.65851	0.000253688	0.00219886
K07793	11869.9	1.14184	0.271157	4.211	2.5424e-05	0.000311967
K00274	5231.36	1.13862	0.312118	3.64803	0.000264254	0.00227783
K01028	7519.8	1.13469	0.239587	4.73603	2.17941e-06	3.68614e-05
K18335	3777.08	1.12977	0.294936	3.83057	0.000127848	0.00125011
K00598	5010.21	1.12866	0.336156	3.35755	0.000786378	0.00598681
K00114	6094.12	1.12719	0.255227	4.41641	1.00352e-05	0.000136522
K05565	3216.77	1.12483	0.288517	3.89867	9.67238e-05	0.000976286
K07050	3794.57	1.12085	0.279847	4.00522	6.19609e-05	0.000669904
K02278	7839.68	1.11908	0.24994	4.47741	7.55551e-06	0.00010746
K14660	3617.13	1.11597	0.302203	3.69278	0.00022182	0.00197742
K01684	3931.89	1.11529	0.228448	4.88201	1.05009e-06	1.94421e-05
K00167	3941.15	1.1136	0.20552	5.41845	6.01177e-08	1.74174e-06
K13829	4409.21	1.11108	0.221093	5.02542	5.02342e-07	1.00116e-05
K05878	5041.21	1.10998	0.25817	4.29942	1.71247e-05	0.000220507
K04090	6773.63	1.10829	0.202726	5.46693	4.57888e-08	1.35163e-06
K14987	3612.03	1.10643	0.263655	4.19652	2.71049e-05	0.000328725
K00480	6225.79	1.10361	0.300781	3.66916	0.000243349	0.00213887
K09705	7265.72	1.09876	0.248784	4.41654	1.00295e-05	0.000136522
K06988	7130.24	1.09729	0.21329	5.1446	2.68086e-07	5.78511e-06
K03520	11566.2	1.08817	0.243132	4.47564	7.61819e-06	0.000107861
K18661	4278.97	1.08543	0.227289	4.77554	1.79227e-06	3.06449e-05
K01434	7146.51	1.08261	0.194077	5.57828	2.42909e-08	7.91731e-07
K00015	9442.24	1.08194	0.204551	5.28933	1.22765e-07	3.12685e-06
K03328	2653.8	1.08189	0.23228	4.6577	3.19764e-06	5.1389e-05
K06601	5756.69	1.08055	0.29903	3.61353	0.000302059	0.00254071
K03670	12134.5	1.07701	0.246439	4.37029	1.24079e-05	0.000163816
K00823	4136.31	1.07525	0.221665	4.8508	1.22966e-06	2.23699e-05
K00643	6766.88	1.07325	0.297798	3.60396	0.00031341	0.00260813
K06994	13633.4	1.06725	0.25157	4.24236	2.21179e-05	0.00027463
K12511	12114.8	1.06495	0.185231	5.74932	8.96011e-09	3.22255e-07
K07267	4359.05	1.06298	0.238852	4.45038	8.57167e-06	0.000119736
K09939	3810.55	1.05766	0.255895	4.13319	3.57755e-05	0.000420833
K02347	5482.37	1.05282	0.1806	5.82959	5.55623e-09	2.41465e-07
K13581	6265.97	1.05041	0.275461	3.81328	0.000137134	0.00132028
K17723	2912.69	1.04654	0.316604	3.30551	0.000948027	0.00713071
K09987	6374.9	1.04612	0.290375	3.60264	0.000314996	0.00261438
K07406	3222.6	1.04604	0.252228	4.1472	3.36573e-05	0.000398916
K11940	5964.42	1.04374	0.283418	3.6827	0.00023078	0.00204564
K09826	6764.74	1.04314	0.287213	3.63195	0.000281292	0.00240223
K07788	3473.74	1.03933	0.202325	5.13692	2.79284e-07	5.98548e-06
K09985	6380.51	1.03741	0.288742	3.59288	0.000327043	0.00270005
K11959	25718.5	1.03366	0.258961	3.99157	6.56376e-05	0.000705733
K01451	21705.6	1.02619	0.234611	4.37402	1.21982e-05	0.000161729
K18588	6561.24	1.02552	0.281367	3.64477	0.000267632	0.0022943
K03335	4087.26	1.02341	0.19525	5.24153	1.59249e-07	3.74655e-06
K07303	10905.6	1.02223	0.202896	5.03821	4.69903e-07	9.48597e-06
K06016	24381.5	1.0221	0.255083	4.00695	6.15079e-05	0.000669904
K07161	7121.17	1.01911	0.20396	4.9966	5.83484e-07	1.14108e-05
K00720	3616.25	1.0163	0.290622	3.49697	0.000470567	0.0037851
K07039	5435.61	1.01599	0.273066	3.72069	0.00019868	0.00181775
K14160	9596.8	1.01123	0.209275	4.83203	1.35147e-06	2.41643e-05
K07054	12932.6	1.00964	0.191905	5.26115	1.43159e-07	3.49115e-06
K07243	20754.1	1.00719	0.235138	4.28341	1.84048e-05	0.0002341
K02279	8753.14	1.00496	0.219537	4.57763	4.70276e-06	7.04064e-05
K09983	4059.27	1.00194	0.289173	3.46486	0.000530508	0.00422382
K01886	23204.4	-1.01241	0.230414	-4.39389	1.1134e-05	0.000148881
K04652	15058.7	-1.02179	0.282657	-3.61493	0.000300427	0.00253379
K07407	13955.2	-1.02334	0.299481	-3.41704	0.000633058	0.00492154
K00290	4450.82	-1.04287	0.284797	-3.66181	0.000250444	0.00218275
K02588	4435.45	-1.04348	0.286275	-3.64504	0.000267345	0.0022943
K07216	9991.14	-1.06296	0.316725	-3.35611	0.000790478	0.00600341
K04758	54447.8	-1.09837	0.307396	-3.57313	0.000352742	0.00289693
K12960	13674.9	-1.11588	0.266026	-4.19463	2.73316e-05	0.000330195
K04069	61747.4	-1.1616	0.276147	-4.20646	2.59406e-05	0.000315829
K15635	4758.6	-1.18573	0.300755	-3.94253	8.0628e-05	0.000841501
K03205	12220.5	-1.21675	0.351778	-3.45885	0.000542488	0.00428648
K00018	13559.7	-1.29535	0.307907	-4.20695	2.58844e-05	0.000315829
K06001	5931	-1.31942	0.284264	-4.64154	3.45814e-06	5.41026e-05
K01190	12653.6	-1.35503	0.333295	-4.06556	4.79175e-05	0.000541277
K11179	11438.7	-1.39361	0.374492	-3.72134	0.000198168	0.00181775
K05873	4368.66	-1.39776	0.395233	-3.53655	0.000405387	0.00330327
K00569	8895.52	-1.40971	0.394972	-3.56913	0.000358169	0.0029338
K12942	3207.45	-1.41304	0.3708	-3.81079	0.000138522	0.00132549
K01573	6790.98	-1.57683	0.43668	-3.61094	0.00030509	0.00255932
K01267	6451.61	-1.637	0.351218	-4.66092	3.14796e-06	5.1389e-05
K02482	5968.47	-1.74551	0.325738	-5.35863	8.38559e-08	2.26194e-06
K02217	6164.08	-1.83294	0.426125	-4.30142	1.69709e-05	0.000219429
K07464	5857.29	-1.92426	0.439623	-4.37707	1.20285e-05	0.000160158
K02647	8243.63	-1.94565	0.543327	-3.581	0.00034228	0.00281841
K00610	8179.93	-2.23002	0.596672	-3.73742	0.000185916	0.00171602

## Sheet: MSWS
KO Identifier	baseMean	log2FoldChange	lfcSE	stat	pvalue	padj
K16363	3897.3	-1.30038	0.283933	-4.57987	4.65272e-06	0.00282833
K07714	8575.66	-1.03136	0.272562	-3.78396	0.000154354	0.0193467
K18118	3184.5	1.01098	0.266209	3.7977	0.000146045	0.0193467
K02054	28260.4	1.01394	0.262852	3.85746	0.000114569	0.0193467
K15975	6404.38	1.01457	0.270424	3.75177	0.000175592	0.0196224
K10027	7912.56	1.0486	0.301982	3.4724	0.000515828	0.035411
K05563	3954.7	1.0573	0.31656	3.33997	0.000837877	0.0444359
K05564	3936.45	1.06725	0.31831	3.35286	0.00079981	0.0439054
K05560	3891.07	1.07745	0.317289	3.39579	0.000684308	0.0392649
K05559	3883.1	1.07971	0.318176	3.39345	0.000690179	0.0392649
K05561	3883.1	1.07971	0.318176	3.39345	0.000690179	0.0392649
K05562	3885.1	1.08045	0.317933	3.39835	0.000677935	0.0392649
K10232	3087.26	1.12756	0.310136	3.6357	0.000277228	0.0262863
K09689	3017.12	1.14905	0.344659	3.33389	0.000856403	0.0446614
K01266	2574.9	1.15059	0.337538	3.40877	0.000652565	0.0392649
K10233	3025.52	1.15462	0.314213	3.67465	0.000238176	0.0240699
K10234	3026.86	1.1575	0.314358	3.68211	0.000231316	0.0240699
K00090	2322.38	1.16215	0.324826	3.57776	0.000346545	0.0299812
K00116	3450.58	1.16247	0.332246	3.49881	0.000467336	0.0348165
K00680	14815	1.18729	0.312326	3.80142	0.000143867	0.0193467
K16841	2700.97	1.21912	0.341985	3.56482	0.000364105	0.0299812
K00634	3335.98	1.2286	0.270157	4.5477	5.42346e-06	0.00282833
K01464	10051.9	1.25568	0.350887	3.57858	0.000345467	0.0299812
K04092	2867.22	1.28119	0.370854	3.4547	0.000550914	0.0366768
K03893	3109.64	1.31234	0.339376	3.86693	0.000110213	0.0193467
K09688	2537.6	1.32018	0.350752	3.76385	0.000167316	0.0193901
K09799	2857.8	1.32874	0.370289	3.5884	0.000332719	0.0299812
K13060	2930.57	1.33857	0.366738	3.64992	0.00026232	0.0256499
K07265	2069.2	1.45539	0.385371	3.7766	0.000158984	0.0193467
K02424	2910.72	1.56164	0.332006	4.70365	2.55553e-06	0.00199906
K07782	5040.74	1.6104	0.380752	4.22953	2.34182e-05	0.00915945
K10009	2815.86	1.61455	0.340215	4.74568	2.07804e-06	0.00199906
K01200	3317.61	1.63319	0.43192	3.78123	0.000156056	0.0193467
K03458	6015.74	1.68695	0.502352	3.35811	0.000784785	0.0438499
K15770	5091.13	1.70496	0.443726	3.84237	0.000121852	0.0193467
K17733	2275.33	1.74038	0.3982	4.37061	1.23898e-05	0.00553823
K01815	4432.73	1.74862	0.457587	3.82138	0.000132704	0.0193467
K09809	2171.5	1.75673	0.448475	3.91712	8.96114e-05	0.0193467
K18967	3164.91	2.15655	0.566677	3.80561	0.000141454	0.0193467
K02765	4736.35	2.3878	0.482362	4.95023	7.4125e-07	0.00199906
K06209	17282.1	2.63577	0.696437	3.78464	0.00015393	0.0193467
K07035	6394.21	2.72718	0.579688	4.70457	2.54398e-06	0.00199906

## Sheet: NBWS
KO Identifier	baseMean	log2FoldChange	lfcSE	stat	pvalue	padj
K08082	7182.2	-1.09276	0.236982	-4.61114	4.00463e-06	0.000835365
K13060	2930.57	1.71288	0.366778	4.67008	3.01081e-06	0.000724679
K03388	7963.96	-2.08808	0.415283	-5.02809	4.95389e-07	0.000140916
K02686	5174.63	-1.16066	0.230569	-5.03387	4.80687e-07	0.000140916
K07501	6631.38	-1.14976	0.2284	-5.03398	4.80411e-07	0.000140916
K09912	3954	-1.23926	0.229317	-5.40412	6.51268e-08	2.54727e-05
K02667	11470.1	-1.16394	0.214825	-5.41806	6.02499e-08	2.54727e-05
K02423	3870.92	-1.49438	0.261456	-5.71559	1.09324e-08	5.70127e-06
K02402	3672.31	-1.46227	0.25245	-5.79231	6.94257e-09	4.34466e-06
K02403	3675.86	-1.45855	0.250975	-5.81151	6.19101e-09	4.34466e-06
K02668	10272.7	-1.27232	0.218331	-5.8275	5.62636e-09	4.34466e-06
K16267	5845.42	-1.28003	0.212663	-6.01905	1.75448e-09	2.74488e-06
K06209	17282.1	4.2189	0.696438	6.05783	1.37971e-09	2.74488e-06

## Sheet: NSSNB
KO Identifier	baseMean	log2FoldChange	lfcSE	stat	pvalue	padj
K07464	5857.29	3.35637	0.439798	7.63162	2.31814e-14	6.59407e-12
K01678	6523.46	3.09132	0.567528	5.447	5.12277e-08	2.02901e-06
K01677	6545.12	3.06734	0.563081	5.44741	5.11073e-08	2.02901e-06
K01573	6790.98	2.6574	0.436784	6.08402	1.17203e-09	7.64002e-08
K01572	12535.3	2.51551	0.385181	6.53072	6.54555e-11	6.60678e-09
K07035	6394.21	2.49867	0.579669	4.31051	1.62881e-05	0.000253559
K03388	7963.96	2.43398	0.415328	5.86039	4.61793e-09	2.67583e-07
K09765	6084.21	2.42991	0.509944	4.76504	1.88816e-06	4.07452e-05
K07133	10569.3	2.35942	0.406624	5.80247	6.5344e-09	3.58704e-07
K05776	5617.14	2.19739	0.509634	4.31171	1.61998e-05	0.000253447
K13694	4840.37	2.12554	0.613129	3.46671	0.000526866	0.00384991
K13256	5082.42	2.11013	0.588624	3.58485	0.000337275	0.00274827
K03738	7033.04	2.03625	0.421066	4.83594	1.32517e-06	3.04887e-05
K19091	4506.07	2.02168	0.61361	3.29473	0.000985171	0.0061652
K03458	6015.74	2.01361	0.502395	4.00801	6.12321e-05	0.000723001
K03152	13620.7	1.9759	0.579877	3.40745	0.000655741	0.00455976
K00610	8179.93	1.9738	0.596699	3.30786	0.000940108	0.00597461
K07718	9571.45	1.9559	0.485089	4.03205	5.52933e-05	0.000665433
K06001	5931	1.89125	0.284381	6.65039	2.92326e-11	3.9769e-09
K09912	3954	1.86471	0.229438	8.1273	4.38962e-16	2.28919e-13
K01267	6451.61	1.86244	0.351285	5.30179	1.14672e-07	4.07738e-06
K12960	13674.9	1.84215	0.266084	6.92318	4.41617e-12	7.27274e-10
K11179	11438.7	1.73623	0.374531	4.63575	3.55651e-06	7.13354e-05
K03612	21139.2	1.73581	0.329686	5.26503	1.40167e-07	4.7672e-06
K02482	5968.47	1.71466	0.325811	5.26274	1.41926e-07	4.77513e-06
K01270	13794.1	1.71372	0.480493	3.56658	0.000361677	0.00289434
K03803	15909.4	1.6409	0.386367	4.247	2.16656e-05	0.000316784
K01190	12653.6	1.62941	0.333331	4.88828	1.01723e-06	2.4484e-05
K06990	7127.41	1.62179	0.285998	5.67063	1.42275e-08	7.06632e-07
K15257	9259.96	1.58332	0.414354	3.82117	0.000132819	0.00135372
K03732	10418.9	1.55375	0.367257	4.23068	2.32985e-05	0.000335949
K07236	9096.8	1.54966	0.454198	3.41186	0.000645218	0.00450644
K07235	9250.31	1.51993	0.444374	3.42037	0.000625354	0.00439715
K02757	4393.15	1.50142	0.448924	3.34449	0.000824346	0.00547639
K02450	11125.7	1.45956	0.348222	4.19146	2.77169e-05	0.000392427
K07153	9014.24	1.45776	0.414581	3.51623	0.000437722	0.00335694
K00016	9725.6	1.45343	0.408789	3.55546	0.000377321	0.00298882
K00849	17929.4	1.44955	0.327572	4.42513	9.63846e-06	0.000171356
K09892	10301.3	1.43959	0.366867	3.924	8.70909e-05	0.000990936
K03548	9054.22	1.41512	0.407891	3.46937	0.000521676	0.00382277
K10941	9472.37	1.40257	0.384458	3.64816	0.000264124	0.002283
K02481	12871.3	1.39866	0.341374	4.09716	4.18256e-05	0.000537848
K12297	8986.21	1.39826	0.415458	3.36559	0.000763796	0.00514259
K09920	9367.55	1.39708	0.391913	3.56476	0.000364193	0.00290573
K12942	3207.45	1.3968	0.370901	3.76597	0.000165903	0.00162731
K07184	9580.62	1.38826	0.391521	3.54581	0.000391415	0.00306952
K05365	9954.74	1.38323	0.373017	3.70823	0.000208716	0.00191517
K03567	9530.6	1.34441	0.37997	3.5382	0.000402872	0.00313578
K02462	10556.2	1.3434	0.345313	3.89038	0.000100088	0.0011009
K02672	13888.8	1.33412	0.268247	4.97347	6.57666e-07	1.65955e-05
K17224	3942.27	1.33238	0.231946	5.74437	9.22632e-09	4.74113e-07
K02671	13726.8	1.33225	0.274744	4.84904	1.24057e-06	2.91861e-05
K18800	9690.31	1.3151	0.381706	3.44532	0.000570376	0.00408399
K03775	18355.5	1.31327	0.306751	4.28121	1.85879e-05	0.000280973
K00018	13559.7	1.31312	0.307935	4.26427	2.00553e-05	0.000298971
K01611	13075.9	1.30793	0.332562	3.9329	8.39257e-05	0.000965454
K01886	23204.4	1.29553	0.230441	5.62198	1.8878e-08	9.22959e-07
K02674	13666.7	1.29194	0.278076	4.646	3.38439e-06	6.87647e-05
K09895	9986.85	1.29129	0.369152	3.498	0.000468766	0.00353927
K09794	11411.1	1.29101	0.320405	4.02929	5.59465e-05	0.000668155
K05540	19512.9	1.28892	0.235152	5.48123	4.22372e-08	1.76214e-06
K03683	9925.37	1.28819	0.370792	3.47415	0.000512478	0.00379088
K02619	17193.6	1.26491	0.310588	4.07262	4.64865e-05	0.000572663
K04652	15058.7	1.25849	0.282689	4.45185	8.51341e-06	0.00015578
K07023	6277.98	1.25729	0.306171	4.1065	4.01708e-05	0.000528128
K15396	10027.6	1.25416	0.3683	3.40526	0.000661015	0.00458607
K14170	25669.7	1.24765	0.257892	4.83788	1.31231e-06	3.04164e-05
K08289	14839.7	1.24633	0.299661	4.15914	3.19451e-05	0.000438405
K06176	11600	1.2288	0.315554	3.8941	9.85649e-05	0.0010973
K08084	16868.8	1.19772	0.25834	4.63622	3.54845e-06	7.13354e-05
K03634	17177.1	1.19022	0.247383	4.81125	1.49992e-06	3.3051e-05
K09788	4249.24	1.17843	0.224697	5.24454	1.5667e-07	5.2151e-06
K11065	19929.7	1.17454	0.302336	3.88489	0.000102378	0.00112008
K07576	14550.1	1.1682	0.248015	4.71021	2.47463e-06	5.23003e-05
K07182	14898	1.16716	0.288191	4.04994	5.12311e-05	0.000623743
K00076	3410.51	1.14927	0.338435	3.39584	0.00068418	0.00472583
K01486	13131.6	1.14708	0.345314	3.32185	0.000894241	0.00579312
K08307	19469.1	1.14454	0.232117	4.93089	8.18571e-07	2.00102e-05
K00619	5625.72	1.13952	0.279885	4.0714	4.67316e-05	0.000573424
K00185	10029.8	1.13852	0.2619	4.34717	1.37907e-05	0.000224746
K04651	14937.7	1.13528	0.27125	4.18536	2.84716e-05	0.00039875
K02457	12555.2	1.13386	0.298008	3.80481	0.000141916	0.00143707
K02668	10272.7	1.12774	0.218428	5.16298	2.43044e-07	7.68166e-06
K18139	14913.1	1.11351	0.275071	4.04809	5.16372e-05	0.000626251
K02588	4435.45	1.11139	0.286363	3.88106	0.000104001	0.00113386
K07407	13955.2	1.10572	0.299509	3.69178	0.000222693	0.00200364
K09913	12641.2	1.10565	0.313305	3.529	0.000417134	0.00321481
K05589	16120.5	1.10174	0.263999	4.17329	3.00237e-05	0.000415683
K02666	17084.8	1.10087	0.258637	4.25641	2.07738e-05	0.000306609
K04767	6373.56	1.09287	0.319097	3.42489	0.000615046	0.00433441
K02169	20064.9	1.09205	0.281464	3.87989	0.000104502	0.00113537
K07216	9991.14	1.09009	0.316761	3.44135	0.000578811	0.00413493
K09889	14154.3	1.08493	0.291474	3.72223	0.000197471	0.00184099
K07481	5178.9	1.08356	0.320001	3.38612	0.000708878	0.00485335
K04655	14476.2	1.08192	0.279805	3.8667	0.000110319	0.00117812
K09858	19603.4	1.08102	0.280019	3.86052	0.000113148	0.00119608
K04654	14354.1	1.07927	0.2803	3.8504	0.000117923	0.00122994
K07787	16510.7	1.07592	0.256941	4.18742	2.8214e-05	0.000397665
K06950	15225.8	1.07543	0.273964	3.92542	8.65776e-05	0.000988691
K00184	10370.2	1.07057	0.259762	4.12134	3.76681e-05	0.000502108
K03270	22162.9	1.06906	0.255614	4.18233	2.88536e-05	0.000401257
K01095	22221.2	1.06632	0.240553	4.43277	9.30304e-06	0.000168261
K03981	14794	1.0634	0.283921	3.74541	0.000180101	0.00172335
K02665	14332.4	1.06233	0.294683	3.60499	0.000312168	0.0025978
K06182	13962.5	1.05571	0.30549	3.45581	0.000548645	0.00396469
K19416	15938	1.05432	0.26588	3.96541	7.32705e-05	0.000849124
K04082	12915.2	1.04921	0.314589	3.33519	0.000852421	0.00561521
K02461	12090.3	1.04689	0.301425	3.47316	0.000514376	0.00379595
K03749	14961.5	1.04354	0.286684	3.64004	0.000272599	0.0023305
K16052	4070.86	1.04348	0.264918	3.93888	8.18632e-05	0.000945203
K07287	13360.6	1.04125	0.311522	3.34246	0.000830401	0.00550492
K15539	14369.4	1.03993	0.286577	3.62878	0.000284759	0.00242122
K08086	13315.7	1.03876	0.303968	3.41732	0.000632416	0.00443684
K02459	13485.7	1.03874	0.312135	3.32784	0.000875223	0.00572875
K03656	13310.8	1.03719	0.306051	3.38894	0.000701638	0.00482511
K03269	16867.8	1.03673	0.25705	4.0332	5.50228e-05	0.000664734
K06142	22679.6	1.03338	0.252258	4.09652	4.19415e-05	0.000537848
K08082	7182.2	1.03004	0.237107	4.34422	1.39773e-05	0.000226607
K08083	7295.05	1.02989	0.241523	4.26416	2.00651e-05	0.000298971
K01525	15133.6	1.02872	0.277412	3.70826	0.000208691	0.00191517
K18778	13967.3	1.02296	0.301648	3.39123	0.000695792	0.00479545
K13634	13796.5	1.0199	0.308984	3.30081	0.000964056	0.006094
K07814	19210.7	1.0179	0.252906	4.02484	5.70145e-05	0.000678321
K03806	14426.5	1.01656	0.291166	3.49133	0.000480622	0.00358918
K03672	15018.4	1.00954	0.272369	3.70651	0.000210136	0.00192256
K01692	33251.8	-1.00349	0.189529	-5.29463	1.19259e-07	4.16007e-06
K07749	8088.71	-1.00486	0.194543	-5.16525	2.40115e-07	7.66653e-06
K07313	21058.8	-1.01618	0.275825	-3.68414	0.000229477	0.00204568
K00015	9442.24	-1.0176	0.204591	-4.97383	6.56432e-07	1.65955e-05
K10227	3850.62	-1.02057	0.305927	-3.336	0.00084992	0.00561055
K11960	21592.4	-1.02426	0.272124	-3.76396	0.000167241	0.00163531
K07788	3473.74	-1.0245	0.202428	-5.06103	4.17005e-07	1.13462e-05
K07006	25460.3	-1.02584	0.253103	-4.05305	5.05541e-05	0.000617906
K11961	21602.8	-1.02656	0.272039	-3.77359	0.000160916	0.00159337
K09795	4051.33	-1.02915	0.310882	-3.31043	0.000931525	0.00597179
K03478	3750.72	-1.03868	0.185514	-5.59896	2.15645e-08	1.02472e-06
K09017	6701.92	-1.03878	0.28139	-3.69161	0.00022284	0.00200364
K00517	6571.77	-1.04317	0.288545	-3.61526	0.000300041	0.00253054
K06016	24381.5	-1.04326	0.255094	-4.08971	4.31904e-05	0.000551603
K01247	15129.9	-1.04515	0.165473	-6.31612	2.68204e-10	2.17363e-08
K11962	21827	-1.04619	0.270895	-3.86196	0.000112481	0.00119306
K10233	3025.52	-1.04623	0.314813	-3.32335	0.000889442	0.00578105
K06140	8686.83	-1.04698	0.188835	-5.5444	2.9496e-08	1.33758e-06
K00126	5940.32	-1.04848	0.29977	-3.49763	0.000469414	0.00353927
K06221	3094.08	-1.04881	0.287704	-3.64547	0.000266908	0.0022992
K10234	3026.86	-1.04883	0.314957	-3.33009	0.000868194	0.00569514
K06602	5274.69	-1.04908	0.314416	-3.33659	0.000848133	0.00561055
K00883	3863.04	-1.04983	0.292538	-3.5887	0.000332335	0.00271508
K00823	4136.31	-1.05112	0.221744	-4.74021	2.13495e-06	4.57551e-05
K09705	7265.72	-1.05153	0.248824	-4.22599	2.3789e-05	0.000341448
K09991	4756.39	-1.0533	0.283152	-3.71992	0.000199287	0.00184488
K02279	8753.14	-1.05749	0.219573	-4.8161	1.46388e-06	3.2953e-05
K00117	6716.02	-1.05772	0.239852	-4.40989	1.03423e-05	0.000181803
K12511	12114.8	-1.0589	0.185263	-5.71566	1.0928e-08	5.51509e-07
K07243	20754.1	-1.06016	0.235152	-4.50842	6.53131e-06	0.000124613
K11443	4296.57	-1.06081	0.276961	-3.83018	0.000128049	0.00131798
K09967	7141.07	-1.06117	0.307606	-3.44977	0.000561054	0.00403572
K06162	6502.15	-1.06166	0.277548	-3.82513	0.000130702	0.00134087
K19267	3212.3	-1.06457	0.276011	-3.85697	0.0001148	0.00120623
K06165	4319.97	-1.06505	0.321327	-3.31454	0.000917946	0.00590999
K18588	6561.24	-1.0658	0.281404	-3.78743	0.000152215	0.00152167
K10232	3087.26	-1.06593	0.310745	-3.43025	0.000603032	0.00426346
K19405	4942.93	-1.06771	0.220358	-4.84534	1.26394e-06	2.9514e-05
K00130	9434.33	-1.06787	0.268934	-3.97073	7.1653e-05	0.000833465
K06998	5737	-1.07266	0.300421	-3.57054	0.000356251	0.00285823
K03670	12134.5	-1.07288	0.246462	-4.35314	1.342e-05	0.000221005
K11532	6646.62	-1.07529	0.280406	-3.83475	0.000125692	0.00129799
K02613	3680.13	-1.07635	0.275473	-3.90729	9.33362e-05	0.00105054
K02234	18025.7	-1.08387	0.300394	-3.60817	0.000308368	0.00257877
K08967	2428.37	-1.08479	0.32794	-3.30789	0.000940013	0.00597461
K13896	7571.06	-1.08986	0.255112	-4.27211	1.93636e-05	0.000291292
K08151	4401.46	-1.09311	0.273845	-3.99172	6.55956e-05	0.000768721
K07795	5779.6	-1.09677	0.244318	-4.48911	7.15229e-06	0.000134387
K06878	19859.2	-1.09855	0.234581	-4.68305	2.82639e-06	5.8568e-05
K13581	6265.97	-1.10074	0.275499	-3.99544	6.4574e-05	0.000759594
K06166	4316.28	-1.10248	0.32308	-3.41243	0.000643876	0.00450644
K03928	5510.61	-1.10409	0.251691	-4.38671	1.1508e-05	0.00019785
K07716	8076.79	-1.10531	0.301	-3.67212	0.000240549	0.00210834
K00114	6094.12	-1.10822	0.255276	-4.34127	1.41659e-05	0.000228481
K05781	4405.81	-1.11161	0.320698	-3.46622	0.000527839	0.00384991
K05780	4405.75	-1.11176	0.320927	-3.46422	0.000531777	0.00386063
K06164	4405.24	-1.11176	0.320895	-3.46456	0.000531094	0.00386063
K06163	4405.67	-1.11194	0.321205	-3.46178	0.00053661	0.00388669
K02347	5482.37	-1.11522	0.180675	-6.17255	6.71964e-10	4.88971e-08
K09985	6380.51	-1.11534	0.288777	-3.8623	0.000112325	0.00119306
K13589	3969.88	-1.11705	0.311689	-3.58387	0.00033854	0.00275141
K09826	6764.74	-1.11786	0.287246	-3.89166	9.95614e-05	0.0011008
K11606	4013.03	-1.12229	0.311723	-3.60029	0.000317859	0.00261045
K11604	4006.28	-1.1223	0.311556	-3.60224	0.000315491	0.00260292
K11605	4006.28	-1.1223	0.311556	-3.60224	0.000315491	0.00260292
K11607	4006.28	-1.1223	0.311556	-3.60224	0.000315491	0.00260292
K09987	6374.9	-1.12405	0.29041	-3.87055	0.00010859	0.00116362
K06601	5756.69	-1.12462	0.299068	-3.76042	0.000169628	0.00164521
K01004	4074.52	-1.12774	0.29987	-3.76078	0.000169387	0.00164521
K15866	11933.1	-1.12785	0.173897	-6.48574	8.82967e-11	8.37213e-09
K13582	3981.17	-1.12853	0.321825	-3.50665	0.000453785	0.00345473
K11940	5964.42	-1.12963	0.283456	-3.9852	6.74234e-05	0.000787193
K00643	6766.88	-1.13197	0.29783	-3.80074	0.000144266	0.00145615
K13592	4104.57	-1.1326	0.307865	-3.6789	0.000234242	0.00207479
K03520	11566.2	-1.13289	0.243156	-4.65911	3.17577e-06	6.49476e-05
K03762	14070.8	-1.13685	0.321777	-3.53304	0.000410804	0.00317384
K07789	3826.72	-1.13743	0.205325	-5.53964	3.03089e-08	1.35481e-06
K19577	5959.72	-1.13976	0.228012	-4.99868	5.77234e-07	1.4927e-05
K03606	5468.87	-1.14728	0.249608	-4.59632	4.30025e-06	8.51613e-05
K16079	17734.5	-1.15269	0.282972	-4.07351	4.63103e-05	0.000572663
K02074	16979.1	-1.15458	0.281379	-4.10329	4.07308e-05	0.000531631
K01684	3931.89	-1.15579	0.228529	-5.05751	4.24759e-07	1.14575e-05
K06952	5563.81	-1.16415	0.312781	-3.72195	0.00019769	0.00184099
K03827	3186.06	-1.16835	0.272451	-4.28829	1.80052e-05	0.000273487
K13482	5075.83	-1.17427	0.305067	-3.84923	0.000118489	0.00123174
K02281	3829.06	-1.17449	0.323183	-3.63412	0.000278927	0.0023781
K01055	6212.8	-1.17733	0.263948	-4.46045	8.17875e-06	0.000150537
K01796	4359.36	-1.1821	0.259031	-4.56354	5.02986e-06	9.71508e-05
K15975	6404.38	-1.18255	0.270852	-4.36605	1.26516e-05	0.000210569
K03829	3647.43	-1.18369	0.332104	-3.56421	0.000364957	0.00290573
K01138	8813.42	-1.18743	0.356913	-3.32695	0.000878023	0.00572875
K14660	3617.13	-1.18751	0.30226	-3.92876	8.5386e-05	0.000978655
K08976	4913.14	-1.1903	0.203544	-5.84787	4.97901e-09	2.78202e-07
K03669	8452.41	-1.19326	0.222357	-5.36641	8.03191e-08	2.95669e-06
K04566	6566.97	-1.1966	0.272188	-4.39622	1.1015e-05	0.00019042
K03735	3938.99	-1.19882	0.236685	-5.06505	4.08299e-07	1.12198e-05
K13588	6065.66	-1.20049	0.292585	-4.10303	4.07771e-05	0.000531631
K08691	5994.93	-1.20097	0.229965	-5.2224	1.76617e-07	5.75662e-06
K01130	21157.5	-1.2029	0.293428	-4.09948	4.1408e-05	0.000537616
K09986	6773.58	-1.20398	0.276768	-4.35016	1.36041e-05	0.000222864
K02651	12733.4	-1.20918	0.238217	-5.07595	3.85567e-07	1.07718e-05
K13894	9939.47	-1.20938	0.196909	-6.14182	8.15806e-10	5.67257e-08
K15553	7265.63	-1.21137	0.248597	-4.87281	1.10022e-06	2.62793e-05
K01474	9249.33	-1.21181	0.224399	-5.40022	6.6558e-08	2.53976e-06
K02277	4247.18	-1.21242	0.201823	-6.00734	1.8859e-09	1.1348e-07
K07232	7559.63	-1.22257	0.268412	-4.55484	5.24243e-06	0.000100635
K13895	9879.16	-1.22323	0.199929	-6.11829	9.45873e-10	6.2971e-08
K15554	7445.36	-1.22341	0.236014	-5.18365	2.17584e-07	7.01877e-06
K13587	6005.43	-1.23049	0.29404	-4.18477	2.85458e-05	0.00039875
K01473	9881.99	-1.23525	0.228662	-5.4021	6.58663e-08	2.53976e-06
K07127	6319.88	-1.23765	0.261879	-4.72605	2.28926e-06	4.87285e-05
K07004	3926.91	-1.24179	0.283945	-4.37334	1.22361e-05	0.000206956
K00480	6225.79	-1.2421	0.300813	-4.12915	3.641e-05	0.000488957
K06136	5209.65	-1.24516	0.25252	-4.93095	8.18323e-07	2.00102e-05
K13584	6208.97	-1.24763	0.290665	-4.29234	1.76797e-05	0.000270738
K02278	7839.68	-1.24782	0.249973	-4.99183	5.981e-07	1.53398e-05
K06045	19066.4	-1.24875	0.285203	-4.37848	1.19512e-05	0.000204345
K14980	6141.86	-1.25199	0.29472	-4.24807	2.15619e-05	0.000316748
K09883	6131.96	-1.25509	0.291707	-4.30255	1.68842e-05	0.000261539
K10107	3582.78	-1.25685	0.334258	-3.76012	0.000169832	0.00164521
K09689	3017.12	-1.25741	0.345272	-3.6418	0.000270739	0.00232094
K07276	4204.95	-1.25855	0.243918	-5.15972	2.47313e-07	7.73843e-06
K02280	8034.18	-1.26544	0.255448	-4.95379	7.27832e-07	1.80745e-05
K00220	6169.87	-1.26935	0.290079	-4.37586	1.20956e-05	0.000205691
K07794	7324.66	-1.26994	0.229799	-5.52629	3.27076e-08	1.40195e-06
K14981	6232.21	-1.27609	0.292209	-4.36705	1.25934e-05	0.000210569
K16363	3897.3	-1.27814	0.284758	-4.48851	7.17245e-06	0.000134387
K05879	4503.76	-1.28361	0.273553	-4.69235	2.7008e-06	5.63386e-05
K00570	7998.77	-1.28389	0.28527	-4.5006	6.77617e-06	0.000128501
K06137	6449.11	-1.28994	0.246522	-5.23257	1.67165e-07	5.5059e-06
K03736	3670.71	-1.29281	0.225069	-5.74407	9.24286e-09	4.74113e-07
K07734	7957.77	-1.29517	0.196681	-6.58513	4.54492e-11	5.07895e-09
K01457	5151.81	-1.29554	0.266747	-4.85682	1.19286e-06	2.82763e-05
K05800	12083.2	-1.29817	0.306591	-4.23422	2.29347e-05	0.000332234
K17662	4390.88	-1.30051	0.29244	-4.44709	8.70416e-06	0.000158345
K13583	6355.8	-1.30066	0.295676	-4.39894	1.08779e-05	0.000189095
K09958	6075.76	-1.30562	0.227121	-5.74859	8.99927e-09	4.74113e-07
K01721	4214.81	-1.30694	0.25394	-5.14666	2.65159e-07	7.97771e-06
K07231	4231.53	-1.31094	0.320857	-4.08574	4.39361e-05	0.000552242
K00924	19599.8	-1.3111	0.185599	-7.06417	1.6158e-12	3.15989e-10
K05878	5041.21	-1.31492	0.258214	-5.09238	3.53603e-07	9.98778e-06
K14449	4713.02	-1.31644	0.248666	-5.29402	1.19657e-07	4.16007e-06
K01191	3473.38	-1.32155	0.236051	-5.59856	2.16145e-08	1.02472e-06
K00019	10793	-1.32159	0.209482	-6.30885	2.8112e-10	2.19906e-08
K10713	3883.27	-1.32316	0.2568	-5.1525	2.57037e-07	7.885e-06
K00166	3335.27	-1.32511	0.229438	-5.77545	7.67474e-09	4.14039e-07
K12369	2808.39	-1.3289	0.342952	-3.87488	0.000106678	0.00115102
K12371	2876.51	-1.32913	0.342806	-3.87722	0.000105657	0.00114394
K07225	2694.86	-1.33254	0.358166	-3.72047	0.000198855	0.00184488
K00156	3886.08	-1.33255	0.246617	-5.40333	6.54157e-08	2.53976e-06
K16841	2700.97	-1.33444	0.342754	-3.89329	9.8894e-05	0.0010973
K09945	3373.47	-1.33481	0.243305	-5.48615	4.10783e-08	1.73695e-06
K06139	5224.3	-1.34105	0.254488	-5.2696	1.36722e-07	4.70114e-06
K04063	5394.82	-1.34398	0.210941	-6.37133	1.87392e-10	1.62875e-08
K14347	4270.76	-1.35034	0.280134	-4.82035	1.43304e-06	3.26769e-05
K13829	4409.21	-1.35622	0.221154	-6.13247	8.65259e-10	5.88564e-08
K07577	8075.83	-1.35857	0.252901	-5.37194	7.78956e-08	2.90161e-06
K01133	4539.99	-1.36214	0.315353	-4.31941	1.5645e-05	0.000247239
K05774	3758.77	-1.36622	0.334684	-4.08213	4.46244e-05	0.000556294
K14446	4764.05	-1.36635	0.25343	-5.39142	6.99014e-08	2.6352e-06
K12370	3152.13	-1.36768	0.331993	-4.11961	3.79519e-05	0.000503184
K00449	5235.36	-1.37041	0.207981	-6.58909	4.42522e-11	5.07895e-09
K16329	5242.93	-1.37435	0.234892	-5.85099	4.88643e-09	2.77994e-07
K17316	3777.94	-1.38144	0.268033	-5.15399	2.55006e-07	7.885e-06
K00034	2765.49	-1.38284	0.269458	-5.13193	2.86782e-07	8.30871e-06
K09947	4353.02	-1.38393	0.275016	-5.03218	4.84937e-07	1.28198e-05
K02424	2910.72	-1.38714	0.332749	-4.16872	3.06311e-05	0.000422224
K17317	3730.83	-1.38919	0.269889	-5.14728	2.6429e-07	7.97771e-06
K03119	5041.57	-1.39874	0.215467	-6.49167	8.48893e-11	8.30058e-09
K10544	4320.1	-1.40217	0.303211	-4.62441	3.75675e-06	7.48718e-05
K07267	4359.05	-1.40315	0.238905	-5.87327	4.27289e-09	2.52262e-07
K01555	2602.39	-1.4118	0.234202	-6.02811	1.65886e-09	1.01776e-07
K16922	4625.57	-1.41453	0.220302	-6.42087	1.35498e-10	1.24698e-08
K02043	4382.6	-1.42022	0.347412	-4.08801	4.35082e-05	0.000552242
K09939	3810.55	-1.42132	0.255957	-5.55296	2.80864e-08	1.29239e-06
K06953	5930	-1.43492	0.306499	-4.68164	2.8459e-06	5.85844e-05
K01447	7495.16	-1.44559	0.264546	-5.4644	4.64483e-08	1.89595e-06
K12256	3604.76	-1.4505	0.327623	-4.42734	9.54001e-06	0.000170827
K05966	3643.47	-1.46247	0.231269	-6.32365	2.55458e-10	2.16034e-08
K09948	5716.52	-1.46475	0.289201	-5.06482	4.08776e-07	1.12198e-05
K10009	2815.86	-1.46534	0.340992	-4.2973	1.72895e-05	0.000266496
K00830	9252.58	-1.46951	0.22345	-6.57647	4.81744e-11	5.19785e-09
K10543	4694.35	-1.4728	0.286559	-5.13961	2.75302e-07	8.12661e-06
K06138	4947.94	-1.47711	0.266958	-5.53313	3.14562e-08	1.37151e-06
K04028	4548.23	-1.48204	0.22671	-6.53719	6.26852e-11	6.53807e-09
K09992	6547.28	-1.48453	0.190462	-7.79436	6.47351e-15	2.53195e-12
K09983	4059.27	-1.48787	0.289211	-5.14458	2.68116e-07	7.98985e-06
K07221	6605.93	-1.49779	0.213185	-7.02578	2.12879e-12	3.91822e-10
K14447	5804.38	-1.53387	0.226943	-6.75881	1.39131e-11	1.97882e-09
K09927	5985.96	-1.53622	0.227045	-6.76612	1.32277e-11	1.97093e-09
K14448	5081.78	-1.53982	0.243852	-6.31457	2.70922e-10	2.17363e-08
K02612	3619.86	-1.56643	0.237127	-6.60588	3.95176e-11	4.9412e-09
K02610	3614.13	-1.56861	0.237661	-6.60021	4.10582e-11	4.9412e-09
K00108	12256.6	-1.56959	0.280934	-5.58704	2.30968e-08	1.07865e-06
K02611	3631.61	-1.57113	0.236943	-6.63084	3.33783e-11	4.3517e-09
K01113	9063.3	-1.57189	0.209215	-7.51327	5.76694e-14	1.50373e-11
K12368	3691.26	-1.58276	0.345088	-4.58655	4.50623e-06	8.83308e-05
K09975	3569.14	-1.58961	0.29735	-5.34592	8.99585e-08	3.27302e-06
K01066	11426.2	-1.59641	0.185506	-8.60566	7.58757e-18	5.93538e-15
K05970	8134.24	-1.61365	0.23576	-6.84445	7.67682e-12	1.20104e-09
K07338	3078.1	-1.62725	0.375768	-4.33046	1.48799e-05	0.000237547
K01266	2574.9	-1.63086	0.338406	-4.81923	1.44117e-06	3.26769e-05
K13483	4177.48	-1.63273	0.265803	-6.14261	8.11776e-10	5.67257e-08
K11178	4214.55	-1.63725	0.264076	-6.19991	5.64957e-10	4.20893e-08
K15408	2268.97	-1.64462	0.398044	-4.13175	3.60009e-05	0.000485546
K07265	2069.2	-1.6481	0.386603	-4.26302	2.01683e-05	0.000299084
K18910	3713.19	-1.6526	0.222742	-7.41933	1.17713e-13	2.83326e-11
K07675	5013.91	-1.65318	0.231619	-7.13749	9.505e-13	1.98274e-10
K08988	3919.18	-1.65428	0.272053	-6.08072	1.19642e-09	7.64002e-08
K02609	3809.16	-1.65539	0.237021	-6.98418	2.86518e-12	4.98064e-10
K11177	4269.58	-1.67093	0.267215	-6.25314	4.0229e-10	3.07016e-08
K06132	3049.64	-1.67141	0.326374	-5.12116	3.03665e-07	8.71712e-06
K14987	3612.03	-1.68784	0.263701	-6.4006	1.54765e-10	1.3836e-08
K14205	3796.14	-1.69779	0.310745	-5.4636	4.66564e-08	1.89595e-06
K02228	3225.64	-1.6981	0.355446	-4.77737	1.77602e-06	3.88613e-05
K01185	2837.22	-1.73835	0.346887	-5.01128	5.4069e-07	1.40985e-05
K01053	11565.2	-1.73957	0.19492	-8.92456	4.47482e-19	7.00085e-16
K08989	3812.97	-1.75153	0.290553	-6.02826	1.65732e-09	1.01776e-07
K13060	2930.57	-1.76717	0.367247	-4.81194	1.49473e-06	3.3051e-05
K01183	6725.68	-1.85188	0.428644	-4.32032	1.55803e-05	0.000247239
K14519	4535.77	-1.90101	0.243719	-7.80004	6.18873e-15	2.53195e-12
K07222	5222.46	-1.90858	0.249938	-7.63622	2.23694e-14	6.59407e-12
K04091	6768.62	-1.92895	0.219358	-8.79362	1.44822e-18	1.51049e-15
K13641	3430.79	-1.95941	0.241069	-8.12802	4.36356e-16	2.28919e-13
K01186	4283.79	-1.9686	0.255332	-7.70997	1.25843e-14	4.37513e-12
K08995	4331.78	-2.09336	0.285325	-7.33674	2.18858e-13	4.89147e-11
K18299	3471.55	-2.18129	0.240818	-9.0578	1.33109e-19	4.16497e-16
K18967	3164.91	-2.32145	0.567943	-4.08748	4.36092e-05	0.000552242
K03758	3510.32	-2.34692	0.487658	-4.81264	1.48951e-06	3.3051e-05

## Sheet: NSSWS
KO Identifier	baseMean	log2FoldChange	lfcSE	stat	pvalue	padj
K06209	17282.1	3.7127	0.696455	5.33085	9.77551e-08	3.87184e-06
K07035	6394.21	3.21335	0.57973	5.54284	2.97603e-08	1.33029e-06
K01678	6523.46	3.03994	0.567524	5.35649	8.48562e-08	3.49362e-06
K01677	6545.12	3.02892	0.563079	5.3792	7.48165e-08	3.12134e-06
K07718	9571.45	2.47319	0.48511	5.0982	3.42897e-07	1.14141e-05
K03152	13620.7	2.4065	0.579888	4.14994	3.32561e-05	0.000638394
K10542	7849.72	2.29994	0.690173	3.3324	0.000860997	0.00903901
K10541	7841.71	2.29993	0.690514	3.33076	0.000866094	0.00903901
K03458	6015.74	2.20509	0.502409	4.38904	1.13852e-05	0.000260031
K00610	8179.93	2.19875	0.596706	3.68481	0.000228874	0.00309772
K10540	9400.27	2.18376	0.583818	3.74048	0.000183666	0.00258869
K07133	10569.3	2.07546	0.406612	5.10428	3.32057e-07	1.11721e-05
K09765	6084.21	2.05468	0.50992	4.02941	5.5916e-05	0.000982928
K02647	8243.63	2.03872	0.543363	3.75205	0.000175396	0.0024946
K07464	5857.29	2.00772	0.439678	4.56633	4.96326e-06	0.000122284
K01193	10896.7	2.00767	0.498079	4.03083	5.55808e-05	0.000982928
K02765	4736.35	1.9556	0.482475	4.05327	5.0506e-05	0.000908238
K02757	4393.15	1.95098	0.448958	4.34558	1.38905e-05	0.00030183
K03484	7259.26	1.92445	0.582213	3.30541	0.000948378	0.00962107
K01267	6451.61	1.8584	0.351286	5.29029	1.22125e-07	4.70564e-06
K02810	10350.1	1.82293	0.513113	3.55269	0.000381312	0.00475349
K01223	18319.8	1.77661	0.498153	3.56639	0.000361926	0.0045664
K07173	8708.4	1.77094	0.496736	3.56515	0.000363652	0.00456975
K00244	10204.4	1.71405	0.507395	3.37815	0.000729764	0.00802951
K02760	10578.9	1.69989	0.484805	3.50633	0.000454323	0.00542587
K02759	10352	1.64141	0.479462	3.42344	0.00061833	0.00703547
K00926	8617	1.62118	0.474556	3.41621	0.000634996	0.00717293
K02761	11188.6	1.61502	0.458828	3.51988	0.000431747	0.00526976
K01270	13794.1	1.5978	0.480491	3.32534	0.000883099	0.00918013
K00016	9725.6	1.5978	0.408795	3.90856	9.28488e-05	0.00149303
K01572	12535.3	1.58529	0.385147	4.11607	3.85383e-05	0.000717776
K03205	12220.5	1.53984	0.351813	4.37687	1.20397e-05	0.000272987
K03502	9941.23	1.52183	0.424591	3.58424	0.000338064	0.00430001
K01573	6790.98	1.49967	0.436717	3.43397	0.000594817	0.00681943
K15257	9259.96	1.4039	0.414348	3.3882	0.000703526	0.0078619
K00076	3410.51	1.40144	0.338465	4.14058	3.46435e-05	0.000656967
K12308	4596.2	1.37566	0.351921	3.90901	9.26756e-05	0.00149303
K05364	4771.64	1.33436	0.369583	3.61045	0.000305667	0.0040018
K00569	8895.52	1.33377	0.395005	3.37658	0.000733921	0.00802951
K10117	13927.8	1.31493	0.336765	3.90459	9.43847e-05	0.00149914
K01190	12653.6	1.31171	0.333321	3.93527	8.31035e-05	0.00137052
K00018	13559.7	1.25865	0.307934	4.0874	4.36238e-05	0.000802934
K01486	13131.6	1.25134	0.345317	3.62375	0.000290359	0.00383347
K12942	3207.45	1.24865	0.370887	3.36667	0.000760822	0.00820901
K19265	9714.72	1.21461	0.359171	3.38169	0.000720402	0.00799339
K02619	17193.6	1.20947	0.310586	3.89416	9.85384e-05	0.00155721
K09794	11411.1	1.12644	0.3204	3.51572	0.000438562	0.00531883
K02482	5968.47	1.12159	0.325775	3.44285	0.00057562	0.0066708
K02588	4435.45	1.11142	0.286363	3.88114	0.00010397	0.00163478
K07023	6277.98	1.03559	0.306158	3.38254	0.000718193	0.00799339
K07407	13955.2	1.02818	0.299507	3.4329	0.000597163	0.00681943
K17224	3942.27	1.02807	0.231905	4.43314	9.28712e-06	0.000216861
K05799	17693.8	1.01918	0.296861	3.43318	0.000596538	0.00681943
K06988	7130.24	-1.00715	0.213338	-4.72093	2.34765e-06	6.38766e-05
K11960	21592.4	-1.01125	0.272124	-3.71615	0.00020228	0.00278826
K02291	31352.8	-1.01211	0.222305	-4.55281	5.29339e-06	0.000128396
K11961	21602.8	-1.01257	0.27204	-3.72213	0.000197546	0.00274721
K11962	21827	-1.02238	0.270895	-3.77407	0.000160603	0.00233733
K06953	5930	-1.02384	0.306516	-3.34025	0.000837036	0.00887826
K12511	12114.8	-1.0244	0.185264	-5.52938	3.21362e-08	1.41626e-06
K09986	6773.58	-1.02742	0.276775	-3.7121	0.00020555	0.0028209
K03453	6231.55	-1.02807	0.265841	-3.86725	0.00011007	0.00171283
K01457	5151.81	-1.04246	0.266763	-3.90781	9.31365e-05	0.00149303
K08151	4401.46	-1.05071	0.273848	-3.83682	0.000124639	0.00188403
K14449	4713.02	-1.06101	0.248683	-4.26653	1.98536e-05	0.000406025
K09005	24850.1	-1.06461	0.254075	-4.19013	2.78795e-05	0.000545218
K07276	4204.95	-1.0652	0.243932	-4.3668	1.2608e-05	0.000281789
K03669	8452.41	-1.06697	0.222363	-4.79834	1.59982e-06	4.59252e-05
K01447	7495.16	-1.07454	0.26456	-4.06162	4.87333e-05	0.000881425
K03736	3670.71	-1.07851	0.225089	-4.79147	1.65561e-06	4.70945e-05
K19405	4942.93	-1.08323	0.220357	-4.91578	8.84278e-07	2.73951e-05
K01556	6323.46	-1.08481	0.185705	-5.84159	5.17038e-09	2.78933e-07
K09162	7416.14	-1.08755	0.25102	-4.33252	1.47409e-05	0.000318098
K02280	8034.18	-1.0938	0.255455	-4.28177	1.8541e-05	0.000381677
K07675	5013.91	-1.09419	0.231653	-4.72341	2.31927e-06	6.36578e-05
K07267	4359.05	-1.09498	0.238926	-4.58291	4.58554e-06	0.000113874
K00453	4285.02	-1.0976	0.185145	-5.92832	3.06059e-09	1.77344e-07
K00372	11669.6	-1.10097	0.176347	-6.2432	4.28712e-10	2.85413e-08
K02074	16979.1	-1.1027	0.28138	-3.91888	8.89612e-05	0.00144979
K05712	3922.49	-1.10403	0.234702	-4.70396	2.55158e-06	6.82383e-05
K00015	9442.24	-1.10436	0.204588	-5.39798	6.73943e-08	2.84969e-06
K01805	9151.27	-1.10682	0.246179	-4.496	6.92438e-06	0.000166664
K01061	33807.3	-1.11189	0.234016	-4.75133	2.02079e-06	5.59562e-05
K02022	11091.1	-1.11473	0.330515	-3.3727	0.000744357	0.00811531
K02651	12733.4	-1.11783	0.238219	-4.69245	2.69954e-06	7.15835e-05
K00166	3335.27	-1.11795	0.229459	-4.8721	1.10416e-06	3.32204e-05
K01721	4214.81	-1.12154	0.253954	-4.41632	1.00396e-05	0.000230985
K08994	16265	-1.1267	0.322224	-3.49663	0.000471173	0.00554249
K01796	4359.36	-1.13211	0.259035	-4.37049	1.23969e-05	0.000279064
K06136	5209.65	-1.13211	0.252527	-4.48314	7.35529e-06	0.000175685
K14987	3612.03	-1.13987	0.263741	-4.32194	1.54663e-05	0.00032921
K01692	33251.8	-1.14058	0.189528	-6.01802	1.76561e-09	1.06242e-07
K01816	14198.5	-1.14856	0.174077	-6.59801	4.16715e-11	3.43132e-09
K02510	13188.7	-1.15244	0.20586	-5.59817	2.1662e-08	1.02698e-06
K09019	4115.72	-1.15383	0.215634	-5.35087	8.75335e-08	3.55704e-06
K09947	4353.02	-1.15786	0.275032	-4.20993	2.55454e-05	0.000502715
K00517	6571.77	-1.16147	0.28854	-4.02533	5.68947e-05	0.000989019
K07734	7957.77	-1.16608	0.196687	-5.92859	3.05539e-09	1.77344e-07
K17317	3730.83	-1.16894	0.269907	-4.33091	1.48493e-05	0.000318244
K13829	4409.21	-1.16922	0.221169	-5.28657	1.24631e-07	4.70564e-06
K01133	4539.99	-1.17335	0.315364	-3.72063	0.00019873	0.00275145
K06132	3049.64	-1.1868	0.326411	-3.63592	0.000276994	0.00368815
K00156	3886.08	-1.19007	0.246628	-4.82535	1.39761e-06	4.04918e-05
K05710	7181.48	-1.19071	0.206206	-5.77439	7.72328e-09	3.89777e-07
K10713	3883.27	-1.19085	0.256809	-4.63709	3.53353e-06	9.06264e-05
K06137	6449.11	-1.19091	0.246527	-4.83075	1.36021e-06	3.97765e-05
K15726	17326.5	-1.1965	0.197373	-6.06209	1.34362e-09	8.24351e-08
K11959	25718.5	-1.19784	0.258971	-4.62538	3.73903e-06	9.42321e-05
K09945	3373.47	-1.19966	0.243318	-4.93042	8.20536e-07	2.61985e-05
K07665	5809.14	-1.20017	0.244926	-4.90014	9.5768e-07	2.93783e-05
K06020	4793.8	-1.20351	0.248793	-4.83739	1.31558e-06	3.88345e-05
K09822	3211.37	-1.20773	0.190302	-6.3464	2.20408e-10	1.5013e-08
K13015	3741.33	-1.21002	0.214992	-5.62823	1.82068e-08	8.76448e-07
K00019	10793	-1.21523	0.209486	-5.80102	6.59121e-09	3.38097e-07
K01075	3617.7	-1.22647	0.24446	-5.01707	5.24652e-07	1.72804e-05
K12454	3383.51	-1.23497	0.365341	-3.38033	0.000723996	0.00800489
K17316	3777.94	-1.24341	0.268044	-4.63883	3.50386e-06	9.06081e-05
K06139	5224.3	-1.25317	0.254493	-4.9242	8.47081e-07	2.67729e-05
K07577	8075.83	-1.25507	0.252905	-4.96263	6.9546e-07	2.2434e-05
K01684	3931.89	-1.25992	0.228521	-5.51335	3.52059e-08	1.52999e-06
K14447	5804.38	-1.26151	0.226959	-5.55832	2.72391e-08	1.24759e-06
K00721	24643.8	-1.27401	0.216136	-5.89448	3.75861e-09	2.13831e-07
K07501	6631.38	-1.27756	0.228653	-5.58734	2.30575e-08	1.07682e-06
K14448	5081.78	-1.28753	0.243867	-5.27964	1.29438e-07	4.82155e-06
K09948	5716.52	-1.28854	0.28921	-4.45537	8.37502e-06	0.000198526
K07117	6117.62	-1.29144	0.228729	-5.64615	1.64082e-08	8.02205e-07
K15578	9585.75	-1.29686	0.225355	-5.75475	8.67677e-09	4.30946e-07
K01474	9249.33	-1.3064	0.224396	-5.82186	5.81977e-09	3.03501e-07
K15576	9649.31	-1.30862	0.21366	-6.1248	9.07994e-10	5.91899e-08
K01247	15129.9	-1.30912	0.165465	-7.91173	2.53835e-15	4.4125e-13
K03119	5041.57	-1.31614	0.215473	-6.10816	1.00786e-09	6.4359e-08
K08976	4913.14	-1.32001	0.203534	-6.48545	8.84692e-11	6.75171e-09
K15577	8505.21	-1.32813	0.20928	-6.34619	2.20709e-10	1.5013e-08
K00114	6094.12	-1.33227	0.255266	-5.21913	1.79767e-07	6.46543e-06
K01473	9881.99	-1.33314	0.228658	-5.83028	5.53338e-09	2.93457e-07
K07068	5542.72	-1.3335	0.227893	-5.85143	4.87352e-09	2.68863e-07
K06045	19066.4	-1.33659	0.285202	-4.68647	2.77963e-06	7.24788e-05
K05966	3643.47	-1.35312	0.231278	-5.85061	4.89779e-09	2.68863e-07
K15866	11933.1	-1.35805	0.173889	-7.8099	5.72334e-15	9.42544e-13
K07004	3926.91	-1.35939	0.283936	-4.78765	1.68748e-06	4.75686e-05
K02347	5482.37	-1.3691	0.180657	-7.57847	3.49655e-14	4.55862e-12
K00108	12256.6	-1.3812	0.280938	-4.9164	8.81499e-07	2.73951e-05
K01066	11426.2	-1.40221	0.185514	-7.55853	4.07653e-14	5.10219e-12
K13483	4177.48	-1.4052	0.26582	-5.28629	1.24822e-07	4.70564e-06
K15725	10857.9	-1.40797	0.202201	-6.96324	3.32536e-12	3.35647e-10
K06138	4947.94	-1.41262	0.266962	-5.29147	1.21337e-07	4.70564e-06
K11177	4269.58	-1.42496	0.267232	-5.3323	9.6975e-08	3.87184e-06
K11178	4214.55	-1.42772	0.264091	-5.40618	6.43844e-08	2.75971e-06
K00830	9252.58	-1.43602	0.223452	-6.42651	1.30563e-10	9.50075e-09
K01185	2837.22	-1.45191	0.34691	-4.18526	2.84842e-05	0.000553585
K04091	6768.62	-1.45344	0.219382	-6.62514	3.46924e-11	2.93385e-09
K00117	6716.02	-1.4621	0.239833	-6.0963	1.08549e-09	6.79301e-08
K09958	6075.76	-1.4815	0.227112	-6.5232	6.88212e-11	5.52158e-09
K16267	5845.42	-1.49084	0.213024	-6.99848	2.58762e-12	2.69889e-10
K02686	5174.63	-1.49172	0.230983	-6.45811	1.06021e-10	7.89858e-09
K00449	5235.36	-1.50751	0.207973	-7.24858	4.21159e-13	4.63625e-11
K01130	21157.5	-1.54732	0.293424	-5.2733	1.3399e-07	4.93239e-06
K02277	4247.18	-1.5678	0.201794	-7.76932	7.89091e-15	1.23453e-12
K01555	2602.39	-1.59687	0.234177	-6.8191	9.16121e-12	8.56515e-10
K06955	4137.98	-1.62953	0.219657	-7.41853	1.18425e-13	1.4252e-11
K09939	3810.55	-1.66336	0.255941	-6.499	8.0856e-11	6.32496e-09
K13641	3430.79	-1.67124	0.241095	-6.93186	4.15353e-12	4.06137e-10
K07222	5222.46	-1.70387	0.24995	-6.81683	9.30697e-12	8.56515e-10
K08967	2428.37	-1.714	0.327868	-5.22772	1.71615e-07	6.244e-06
K09992	6547.28	-1.76187	0.190447	-9.25123	2.21925e-20	1.3888e-17
K02613	3680.13	-1.7642	0.27542	-6.40547	1.49902e-10	1.06601e-08
K14519	4535.77	-1.76602	0.243728	-7.24586	4.29694e-13	4.63625e-11
K07221	6605.93	-1.76748	0.213172	-8.2913	1.12016e-16	2.33665e-14
K02423	3870.92	-1.77272	0.261989	-6.76638	1.32044e-11	1.1709e-09
K04028	4548.23	-1.81151	0.22669	-7.99114	1.33697e-15	2.46082e-13
K00034	2765.49	-1.82212	0.269406	-6.76348	1.34716e-11	1.1709e-09
K00924	19599.8	-1.82295	0.18559	-9.82248	9.00981e-23	2.81917e-19
K01053	11565.2	-1.85456	0.194916	-9.51463	1.8236e-21	1.90202e-18
K09819	3705.88	-1.92028	0.345588	-5.55658	2.75117e-08	1.24759e-06
K02403	3675.86	-1.94718	0.251656	-7.73746	1.01419e-14	1.51114e-12
K02402	3672.31	-1.94847	0.253128	-7.69755	1.38696e-14	1.88687e-12
K05970	8134.24	-1.98049	0.235748	-8.40085	4.43255e-17	9.90675e-15
K18910	3713.19	-1.99389	0.222714	-8.95268	3.46958e-19	1.08563e-16
K01191	3473.38	-1.99558	0.235991	-8.45617	2.76296e-17	6.65024e-15
K01113	9063.3	-2.0176	0.209198	-9.64442	5.19058e-22	8.12066e-19
K01186	4283.79	-2.07081	0.255326	-8.11045	5.04345e-16	9.8631e-14
K16922	4625.57	-2.08505	0.220259	-9.46634	2.89828e-21	2.26718e-18
K08995	4331.78	-2.09112	0.285326	-7.32888	2.32081e-13	2.68956e-11
K02609	3809.16	-2.11801	0.236981	-8.93746	3.98226e-19	1.13277e-16
K02610	3614.13	-2.14967	0.237607	-9.04715	1.46753e-19	5.10213e-17
K02612	3619.86	-2.15126	0.237073	-9.07425	1.14464e-19	4.47697e-17
K02611	3631.61	-2.1537	0.236889	-9.09157	9.76148e-20	4.36338e-17
K03606	5468.87	-2.18774	0.249553	-8.76664	1.8407e-18	4.79964e-16
K16363	3897.3	-2.19334	0.284705	-7.7039	1.31971e-14	1.87698e-12
K18299	3471.55	-2.19779	0.240818	-9.12638	7.08255e-20	3.69355e-17
